# Supplementary material for: Exploring Rates of Adherence and Barriers to Time-Restricted Eating
Source: Nutrients. 2023 May 16;15(10):2336. doi: 10.3390/nu15102336 (PMC10223820; doi:10.3390/nu15102336)
Supplement: Supplementary file 1 [file nutrients-15-02336-s001.zip]

Archive with 1 entries (1 files):
- File S1 - Exit Interviews - Edited transcribes.pdf
